# Supplementary material for: Identifying thresholds for classifying moderate-to-heavy soil-transmitted helminth intensity infections for FECPAKG2, McMaster, Mini-FLOTAC and qPCR
Source: PLoS Negl Trop Dis. 2020 Jul 2;14(7):e0008296. doi: 10.1371/journal.pntd.0008296 (PMC7413557; doi:10.1371/journal.pntd.0008296)
Supplement: S2 Data — (XLS) [file pntd.0008296.s006.xls]

## Sheet: Data
Subject ID	Site	McMAscEPG	McMTriEPG	McMHookEPG	KKAscEPG	KKtriEPG	KKHookEPG
1	Brazil	0	0	0	0	0	0
2	Brazil	0	0	0	2016	0	0
3	Brazil	3950	0	0	42288	0	0
4	Brazil	2650	0	0	24648	0	0
5	Brazil	0	0	0	0	0	0
6	Brazil	0	0	0	0	0	0
7	Brazil	0	0	0	0	0	0
8	Brazil	1950	0	0	12576	0	0
9	Brazil	15300	0	0	31224	0	0
10	Brazil	0	0	0	0	0	0
11	Brazil	18600	0	0	98400	0	168
12	Brazil	0	0	0	0	0	0
13	Brazil	0	0	0	0	0	0
14	Brazil	0	0	0	0	0	0
15	Brazil	0	0	0	0	0	0
16	Brazil	0	0	0	0	0	0
17	Brazil	13200	0	900	21288	0	552
18	Brazil	0	0	0	0	0	0
19	Brazil	7100	0	0	31200	0	0
20	Brazil	0	0	0	0	0	0
21	Brazil	0	0	1100	0	0	1824
22	Brazil	0	0	0	0	0	0
23	Brazil	10600	0	0	56952	0	0
24	Brazil	0	0	0	0	0	0
25	Brazil	0	0	0	0	0	0
26	Brazil	0	0	0	0	0	0
27	Brazil	0	0	0	0	0	0
28	Brazil	0	0	100	0	0	24
29	Brazil	0	0	0	0	0	0
30	Brazil	0	0	0	0	0	0
31	Brazil	0	0	0	0	0	0
32	Brazil	0	0	0	0	0	0
33	Brazil	0	0	0	0	0	0
34	Brazil	16500	0	0	58056	0	0
35	Brazil	0	0	0	0	0	0
36	Brazil	32350	0	0	96024	0	0
37	Brazil	0	0	0	0	0	0
38	Brazil	19200	0	0	69648	0	0
39	Brazil	0	0	0	0	0	0
40	Brazil	22000	0	0	74400	0	0
41	Brazil	0	0	0	0	0	0
42	Brazil	51250	0	0	117624	0	0
43	Brazil	0	0	0	0	0	0
44	Brazil	0	0	400	0	0	456
45	Brazil	0	0	0	0	0	0
46	Brazil	0	0	0	24	0	0
47	Brazil	0	0	0	0	0	0
48	Brazil	0	0	0	0	0	0
49	Brazil	0	0	0	0	0	0
50	Brazil	4950	0	0	6936	0	0
51	Brazil	0	0	0	0	0	0
52	Brazil	14100	0	0	15864	0	0
53	Brazil	0	0	0	0	0	0
54	Brazil	6000	0	0	27480	0	0
55	Brazil	0	0	0	0	0	0
56	Brazil	700	0	0	2904	0	0
57	Brazil	0	0	0	0	0	0
58	Brazil	0	0	0	1512	0	0
59	Brazil	0	0	0	0	0	0
60	Brazil	0	0	0	1608	0	0
61	Brazil	0	0	0	0	0	0
62	Brazil	0	0	0	0	0	0
63	Brazil	0	0	0	0	0	0
64	Brazil	0	0	0	0	0	0
65	Brazil	0	0	0	0	0	0
66	Brazil	0	0	0	0	0	0
67	Brazil	0	0	0	2712	0	0
68	Brazil	0	0	0	0	0	0
69	Brazil	0	0	0	0	0	0
70	Brazil	0	0	0	0	0	0
71	Brazil	7800	0	0	28800	0	0
72	Brazil	0	0	0	0	0	0
73	Brazil	0	0	0	0	0	0
74	Brazil	0	0	0	0	0	0
75	Brazil	0	0	0	0	0	0
76	Brazil	0	0	0	600	0	0
77	Brazil	0	0	0	0	0	0
78	Brazil	0	0	0	0	0	0
79	Brazil	0	0	0	0	0	0
80	Brazil	0	0	0	0	0	0
81	Brazil	0	0	0	0	0	0
82	Brazil	0	0	0	0	0	0
83	Brazil	0	0	0	0	0	0
84	Brazil	700	0	0	1104	0	0
85	Brazil	150	0	0	960	0	0
86	Brazil	100	0	200	4560	0	696
87	Brazil	0	0	0	0	0	0
88	Brazil	0	0	0	7200	0	0
89	Brazil	0	0	0	0	0	0
90	Brazil	0	0	0	0	0	0
91	Brazil	0	0	0	0	0	0
92	Brazil	0	0	0	0	0	0
93	Brazil	0	0	0	648	0	0
94	Brazil	0	0	0	0	0	0
95	Brazil	0	0	0	432	0	0
96	Brazil	0	0	0	0	0	0
97	Brazil	3000	0	0	16800	0	0
98	Brazil	0	0	0	0	0	0
99	Brazil	0	0	0	144	0	0
100	Brazil	1800	0	0	19200	0	0
101	Brazil	0	0	0	936	0	0
102	Brazil	3900	0	0	28776	0	0
103	Brazil	0	0	0	0	0	0
104	Brazil	0	0	0	0	0	0
105	Brazil	3500	0	300	15312	0	240
106	Brazil	1900	0	0	12096	0	0
107	Brazil	0	0	0	0	0	0
108	Brazil	2600	0	0	11064	0	0
109	Brazil	10100	0	0	81648	0	0
110	Brazil	0	0	0	0	0	0
111	Brazil	13500	0	0	94752	0	0
112	Brazil	0	0	0	0	0	0
113	Brazil	0	0	0	0	0	0
114	Brazil	0	0	0	0	0	0
115	Brazil	0	0	0	0	0	0
116	Brazil	0	0	0	0	0	24
117	Brazil	0	0	0	360	0	0
118	Brazil	0	0	0	120	0	0
119	Brazil	0	0	0	0	0	0
120	Brazil	9700	0	0	30240	0	0
121	Brazil	8000	0	0	60000	0	144
122	Brazil	35300	0	0	81456	0	0
123	Brazil	7150	0	0	74400	0	144
124	Brazil	400	0	0	192	0	0
125	Brazil	16300	0	0	51720	0	0
126	Brazil	3750	0	0	28344	0	96
127	Brazil	0	0	0	0	0	0
128	Brazil	3350	0	0	39120	0	0
129	Brazil	1000	0	0	22248	0	0
130	Brazil	7500	0	100	14688	0	144
131	Brazil	4150	50	0	34584	0	264
132	Brazil	0	0	0	240	0	24
133	Brazil	400	0	0	960	0	336
134	Brazil	0	0	0	0	0	0
135	Brazil	0	0	0	0	0	0
136	Brazil	0	0	0	0	0	48
137	Brazil	0	0	0	0	0	0
138	Brazil	0	0	0	0	0	0
139	Brazil	0	0	0	0	0	24
140	Brazil	0	0	1900	4800	0	9600
141	Brazil	0	0	0	0	0	0
142	Brazil	0	0	0	0	0	72
143	Brazil	0	0	0	0	0	0
144	Brazil	0	0	0	0	0	0
145	Brazil	0	0	0	0	0	0
146	Brazil	200	0	400	24	0	240
147	Brazil	0	0	0	0	0	0
148	Brazil	0	0	0	168	0	0
149	Brazil	0	0	0	0	0	0
150	Brazil	1200	0	0	17280	0	936
151	Brazil	0	0	0	0	0	0
152	Brazil	0	0	100	0	0	0
153	Brazil	0	0	0	2064	0	72
154	Brazil	0	0	0	0	0	0
155	Brazil	0	0	500	0	0	696
156	Brazil	0	0	300	0	0	72
157	Brazil	0	0	0	0	0	0
158	Brazil	0	0	1950	0	0	816
159	Brazil	0	0	450	0	0	480
160	Brazil	0	0	0	0	0	0
161	Brazil	0	0	0	0	0	0
162	Brazil	0	0	0	0	0	0
163	Brazil	0	0	0	0	0	0
164	Brazil	0	0	0	0	0	0
165	Brazil	0	0	0	0	0	0
166	Brazil	0	0	0	0	0	24
167	Brazil	0	0	0	0	0	0
168	Brazil	0	0	0	0	0	0
169	Brazil	2600	0	0	12312	0	0
170	Brazil	0	0	0	0	0	0
171	Brazil	0	0	0	0	0	0
172	Brazil	0	0	0	0	0	0
173	Brazil	0	0	0	0	0	0
174	Brazil	0	0	0	0	0	0
175	Brazil	0	0	0	0	0	0
176	Brazil	42150	0	50	101712	0	0
177	Brazil	0	0	0	0	0	0
178	Brazil	38400	0	0	129120	0	0
179	Brazil	0	0	800	0	0	0
180	Brazil	0	0	0	0	0	0
181	Brazil	0	0	0	0	0	312
182	Brazil	0	0	0	0	0	0
183	Brazil	0	0	0	0	0	0
184	Brazil	0	0	0	0	0	0
185	Brazil	0	0	0	0	0	0
186	Brazil	0	0	0	0	0	0
187	Brazil	0	0	0	0	0	0
188	Brazil	0	0	0	0	0	0
189	Brazil	0	0	0	0	0	0
190	Brazil	0	0	0	0	0	0
191	Brazil	0	0	0	0	0	0
192	Brazil	0	0	0	0	0	0
193	Brazil	0	0	1950	0	0	1968
194	Brazil	0	0	0	0	0	0
195	Brazil	0	0	300	0	0	216
196	Brazil	0	0	0	0	0	0
197	Brazil	0	0	0	0	0	0
198	Brazil	0	0	200	0	0	360
199	Brazil	0	0	0	0	0	0
200	Brazil	0	0	0	0	0	0
201	Brazil	0	0	0	0	0	0
202	Brazil	0	0	0	0	0	0
203	Brazil	0	0	0	0	0	0
204	Brazil	0	0	0	0	0	0
205	Brazil	0	0	400	0	0	600
206	Brazil	0	0	1176	0	0	300
207	Brazil	0	0	600	0	0	144
208	Brazil	0	0	0	0	0	0
209	Brazil	0	0	0	0	0	0
210	Brazil	0	0	0	0	0	0
211	Brazil	0	0	0	0	0	0
212	Brazil	0	0	0	0	0	0
213	Brazil	0	0	0	0	0	0
214	Brazil	0	0	0	0	0	0
215	Brazil	0	0	0	0	0	0
216	Brazil	0	0	0	0	0	0
217	Brazil	0	0	0	0	0	0
218	Brazil	0	0	150	0	0	480
219	Brazil	0	0	0	0	0	0
220	Brazil	0	0	0	0	0	0
221	Brazil	0	0	0	0	0	0
222	Brazil	0	0	700	0	0	0
223	Brazil	0	0	0	0	0	0
224	Brazil	0	0	0	0	0	0
225	Brazil	0	0	0	0	0	0
226	Brazil	0	0	250	0	0	288
227	Brazil	0	0	0	0	0	0
228	Brazil	0	0	0	0	0	0
229	Brazil	0	0	0	0	0	0
230	Brazil	0	0	0	0	0	0
231	Brazil	0	0	0	0	0	0
232	Brazil	0	0	200	0	0	408
233	Brazil	0	0	0	0	0	0
234	Brazil	0	0	0	0	0	0
235	Brazil	0	0	0	0	0	0
236	Brazil	0	0	0	0	0	0
237	Brazil	0	0	0	0	0	0
238	Brazil	0	0	0	0	0	0
239	Brazil	0	0	0	0	0	0
240	Brazil	0	0	0	0	0	0
241	Brazil	0	0	0	0	0	0
242	Brazil	0	0	0	0	0	0
243	Brazil	250	0	2300	648	0	2928
244	Brazil	0	0	100	0	0	864
245	Brazil	0	0	0	0	0	0
246	Brazil	0	0	0	0	0	0
247	Brazil	0	0	0	0	0	0
248	Brazil	0	0	300	0	0	360
249	Brazil	0	0	0	0	0	0
250	Brazil	0	0	250	336	0	456
251	Brazil	0	0	0	0	0	0
252	Brazil	0	0	0	720	0	216
253	Brazil	0	0	350	0	0	600
254	Brazil	0	0	0	0	0	0
255	Brazil	0	0	0	0	0	0
256	Brazil	0	0	0	0	0	0
257	Brazil	0	0	1400	264	0	576
258	Brazil	0	0	0	0	0	0
259	Brazil	0	0	400	0	0	624
260	Brazil	0	0	200	0	0	216
261	Brazil	5750	0	0	9720	0	96
262	Brazil	0	0	350	0	0	240
263	Brazil	0	0	0	0	0	72
264	Brazil	0	0	0	0	0	0
265	Brazil	0	0	200	0	0	216
266	Brazil	0	0	0	0	0	0
267	Brazil	0	0	650	0	0	120
268	Brazil	0	0	0	0	0	0
269	Brazil	0	0	0	0	0	72
270	Brazil	0	0	200	0	0	648
271	Brazil	0	0	500	168	0	648
272	Brazil	0	0	0	0	0	48
273	Brazil	0	0	0	0	0	0
274	Brazil	0	0	0	0	0	0
275	Brazil	0	0	0	0	0	0
276	Brazil	0	0	400	0	0	240
277	Brazil	0	0	0	0	0	0
278	Brazil	0	0	150	0	0	192
279	Brazil	0	0	0	0	0	0
280	Brazil	0	0	900	0	0	7944
281	Brazil	0	0	0	0	0	0
282	Brazil	0	0	750	0	0	480
283	Brazil	0	0	0	0	0	0
284	Brazil	0	0	150	0	0	312
285	Brazil	0	0	0	0	0	0
286	Brazil	0	0	200	0	0	192
287	Brazil	0	0	0	0	0	72
288	Brazil	0	0	900	0	0	5760
289	Brazil	0	0	0	0	0	0
290	Brazil	0	0	0	0	0	0
291	Brazil	0	0	2900	6600	0	6240
292	Brazil	0	0	0	0	0	0
293	Brazil	0	0	0	0	0	0
294	Brazil	0	0	0	0	0	0
295	Brazil	0	0	0	0	0	0
296	Brazil	0	0	0	0	0	0
297	Brazil	0	0	0	0	0	0
298	Brazil	0	0	0	0	0	0
299	Brazil	0	0	0	0	0	0
300	Brazil	0	0	0	0	0	0
301	Brazil	0	0	0	0	0	0
302	Brazil	0	0	250	0	0	312
303	Brazil	0	0	0	0	0	0
304	Brazil	0	0	0	0	0	0
305	Brazil	0	0	0	0	0	0
306	Brazil	0	0	0	72	0	0
307	Brazil	0	0	0	0	0	0
308	Brazil	2300	0	0	5208	0	0
309	Brazil	4750	0	350	18672	0	456
310	Brazil	10350	0	0	7200	0	0
311	Brazil	0	0	0	0	0	0
312	Brazil	0	0	0	0	0	0
313	Brazil	0	0	0	0	0	0
314	Brazil	0	0	0	0	0	48
315	Brazil	0	0	0	0	0	0
316	Brazil	0	0	0	0	0	0
317	Brazil	18800	0	0	60000	0	0
318	Brazil	0	0	0	0	0	0
319	Brazil	0	0	0	0	0	0
320	Brazil	0	0	800	0	0	648
321	Brazil	0	0	900	0	0	1512
322	Brazil	0	0	0	720	0	0
323	Brazil	0	0	0	0	0	0
324	Brazil	0	0	0	0	0	24
325	Brazil	0	0	0	0	0	0
326	Brazil	150	0	0	432	0	0
327	Brazil	0	0	150	0	0	120
328	Brazil	0	0	250	0	0	288
329	Brazil	0	0	0	0	0	24
330	Brazil	0	0	0	0	0	0
331	Brazil	0	0	0	0	0	0
332	Brazil	0	0	800	504	0	912
333	Brazil	0	0	0	0	0	0
334	Brazil	0	0	0	0	0	0
335	Brazil	0	0	0	0	0	0
336	Brazil	0	0	400	0	0	2904
337	Brazil	0	0	300	0	0	960
338	Brazil	0	0	1450	24	0	3984
339	Brazil	0	0	0	0	0	0
340	Brazil	0	0	0	0	0	0
341	Brazil	0	0	300	0	0	408
342	Brazil	0	0	0	0	0	0
343	Brazil	0	0	0	0	0	0
344	Brazil	0	0	0	0	0	0
345	Brazil	0	0	0	0	0	0
346	Brazil	0	0	0	0	0	0
347	Brazil	0	0	300	0	0	288
348	Brazil	0	0	200	0	0	240
349	Brazil	11550	0	0	93048	0	0
350	Brazil	800	0	0	480	0	0
1	Cameroon	0	0	0	0	0	0
2	Cameroon	0	50	0	0	48	0
3	Cameroon	0	0	0	0	48	0
4	Cameroon	850	0	0
5	Cameroon	0	0	0	0	0	0
6	Cameroon	0	0	0
7	Cameroon	0	0	0	0	0	0
8	Cameroon	13350	50	0	30360	216	0
9	Cameroon	0	0	0	0	72	0
10	Cameroon	4050	0	0	9024	0	0
11	Cameroon	0	0	0	0	0	0
12	Cameroon	50	0	0	0	0	0
13	Cameroon	0	100	0	0	192	0
14	Cameroon	50	0	0	0	0	0
15	Cameroon	0	150	0	0	48	0
16	Cameroon	0	0	0	0	0	0
17	Cameroon	0	350	0	0	864	288
18	Cameroon	0	0	0	0	96	0
19	Cameroon	0	0	0	0	0	0
20	Cameroon	22900	0	0	0	0	0
21	Cameroon	0	0	0	0	0
22	Cameroon	0	0	0	0	0	24
23	Cameroon	0	0	0	72	24	0
24	Cameroon	0	0	0
25	Cameroon	0	0	0	0	24	0
26	Cameroon	0	0	0	0	0	0
27	Cameroon	0	0	0	0	0	0
28	Cameroon	0	150	0	0	120	0
29	Cameroon	0	0	0	0	0	0
30	Cameroon	0	0	0	0	0	0
31	Cameroon	0	0	0	0	0	0
32	Cameroon	2800	300	0	14304	648	0
33	Cameroon	0	50	0	0	48	0
34	Cameroon	0	0	0	0	0	0
35	Cameroon	4250	50	0	12624	384	0
36	Cameroon	0	300	0	0	96	0
37	Cameroon	3550	0	0	2328	0	0
38	Cameroon	0	0	0	0	0	0
39	Cameroon	0	0	0	0	0	0
40	Cameroon	0	0	0	0	0	0
41	Cameroon	0	1800	0	0	960	0
42	Cameroon	0	0	0
43	Cameroon	1050	100	0	1464	72	0
44	Cameroon	0	0	0	0	0	0
45	Cameroon	0	0	0	0	0	0
46	Cameroon	0	0	0	0	48	0
47	Cameroon	0	450	0	0	3000	0
48	Cameroon	1250	0	0	1704	24	0
49	Cameroon	0	0	0	96	24	0
50	Cameroon	50	350	550	0	696	672
51	Cameroon	0	0	0	0	0	0
52	Cameroon	1650	150	0	3864	120	0
53	Cameroon	50	50	0	2448	0	0
54	Cameroon	2400	0	0	2760	0	0
55	Cameroon	0	0	0	0	0	0
56	Cameroon	300	0	0	2448	0	0
57	Cameroon	0	0	0	984	0	0
58	Cameroon	0	0	0	48	0	0
59	Cameroon	0	0	0	0	0	0
60	Cameroon	2350	250	0	8736	432	0
61	Cameroon	0	50	0	576	432	0
62	Cameroon	0	150	0	0	96	0
63	Cameroon	0	150	0	0	24	0
64	Cameroon	2800	1250	0	960	216	0
65	Cameroon	5250	0	0	6192	0	0
66	Cameroon	0	0	0	0	24	96
67	Cameroon	0	0	300	0	0	0
68	Cameroon	0	3950	0	0	11832	600
69	Cameroon	0	200	0	240	96	0
70	Cameroon	0	50	0	0	72	0
71	Cameroon	19400	300	100	15072	168	48
72	Cameroon	2000	150	50	7320	144	0
73	Cameroon	10800	150	0	7728	144	0
74	Cameroon	0	450	0	0	2568	48
75	Cameroon	0	0	50	0	0	144
76	Cameroon	900	350	150	2256	432	48
77	Cameroon				21264	1536	0
78	Cameroon	14400	1400	100	29592	2760	120
79	Cameroon	17250	750	0	62808	3120	48
80	Cameroon	0	200	0	408	408	0
81	Cameroon	4350	0	0	77760	0	0
82	Cameroon	3600	50	0	65424	840	0
83	Cameroon	42750	300	0	72576	1032	0
84	Cameroon				40872	648	0
85	Cameroon	6400	700	0	10032	504	0
86	Cameroon	2150	0	50	3696	48	0
87	Cameroon	0	0	250	0	0	1656
88	Cameroon	5800	850	200	9264	1056	120
89	Cameroon	3200	2400	0	12312	8760	0
90	Cameroon	58750	16850	0	100488	25992	0
91	Cameroon	2100	0	0	33528	0	0
92	Cameroon	6000	150	0	25368	408	0
93	Cameroon	23600	0	0	88032	0	0
94	Cameroon				41784	1440	0
95	Cameroon	18950	400	0	57960	1224	0
96	Cameroon				0	0	0
97	Cameroon	50	9750	0	0	17136	0
98	Cameroon	3550	0	0	2808	504	0
99	Cameroon	43800	3750	0	72408	5856	0
100	Cameroon	0	0	0	0	0	0
101	Cameroon	31800	600	0	70824	456	0
102	Cameroon	0	0	0	120	0	0
103	Cameroon	23700	4600	0	14592	0	0
104	Cameroon	79950	10650	0	105984	6816	0
105	Cameroon	28300	400	50	32856	168	624
106	Cameroon	0	0	0	0	0	0
107	Cameroon	4500	4000	0	10704	8472	0
108	Cameroon	0	0	0	0	0	0
109	Cameroon	23500	350	3700	36456	408	4272
110	Cameroon	0	0	0	0	0	72
111	Cameroon	32700	1650	0	25584	1608	0
112	Cameroon	50	0	0	0	0	0
113	Cameroon	0	650	0	0	960	0
114	Cameroon	23500	200	0	27288	168	0
115	Cameroon	25500	50	0	12624	192	0
116	Cameroon	0	300	0	0	1056	0
117	Cameroon	0	0	0			0
118	Cameroon	150	0	0	1368	0	0
119	Cameroon	0	500	0	456	288	384
120	Cameroon	0	0	750	0	0	912
121	Cameroon	0	100	0			0
122	Cameroon	0	0	0	0	0	0
123	Cameroon	12950	4500	150	39840	13944	0
124	Cameroon	4650	350	50	15624	1080	120
1	India	8050	500	0	13176	384	0
2	India	0	0	0
3	India	0	0	1000	0	0	168
4	India	0	0	1300	0	0	2376
5	India	0	0	3200	0	0	5448
6	India	6400	0	0	4464	0	0
7	India	0	0	0	0	0	0
8	India	0	0	0	0	0	0
9	India	0	100	0	0	0	24
10	India	0	0	0	0	0	0
11	India	0	0	0
12	India	0	0	1250	0	0	1440
13	India	0	0	0	0	0	0
14	India	0	0	1500	0	0	5136
15	India	0	0	1100	0	0	2592
16	India	0	0	0	432	0	0
17	India	0	0	2350	120	0	2376
18	India	0	0	200	0	0	0
19	India	0	0	0	0	72	0
20	India	150	0	0	0	0	0
21	India	0	0	200	0	0	528
22	India	0	0	0	144	0	24
23	India	0	0	1100	0	0	552
24	India	0	0	0	0	0	0
25	India	0	0	0	0	0	0
26	India	0	0	0	0	0	0
27	India	0	0	0	0	0	0
28	India	0	0	0	0	0	0
29	India	0	0	0	0	0	0
30	India	0	0	0	0	0	0
31	India	0	0	1000	0
32	India	0	0	6050	0	0	2448
33	India	0	0	1800	0	0	1728
34	India	0	0	350	0	0	144
35	India	0	0	0	840	0	0
36	India	0	0	3700	0	0	2736
37	India	0	0	800	0	0	1320
38	India	0	0	0	288	0	0
39	India	0	0	0	0	0	0
40	India	0	200	0	0	144	0
41	India	0	0	0	0	0	216
42	India	0	0	500	0	0	336
43	India	0	0	4350	0	0	15120
44	India	0	0	0	0	0	288
45	India	0	0	0	0	0	0
46	India	50	0	0	96	0	0
47	India	0	0	0	0	0	48
48	India	0	0	50	0	0	0
49	India	0	0	0	0	0	144
50	India	0	0	300	0	0	1272
51	India	0	0	750	0	0	288
52	India	0	0	400	0	0	0
53	India	0	0	0	0	0	120
54	India	0	0	200	0	0	2040
55	India	0	0	400	0	0	168
56	India	0	0	200	0	0	13440
57	India	0	0	5650	0	0	72
58	India	0	0	100	0	0	24
59	India	0	0	0	0	0	0
60	India	0	0	0	0	0	48
61	India	0	0	0	0	0	24
62	India	0	0	150	0	0	48
63	India	0	50	0	0	120	0
64	India	0	0	750	0	0	504
65	India	0	200	0	0	192	0
66	India	300	0	0	2400	0	0
67	India	0	0	0	0	0	0
68	India	0	0	0	0	0	0
69	India	0	0	0	0	0	0
70	India	0	0	0	0	0	0
71	India	0	0	0	0	0	0
72	India	0	0	0	0	0	0
73	India	0	0	0	0	0	0
74	India	0	0	0	0	0	0
75	India	0	0	0	0	0	0
76	India	0	0	0	0	0	0
77	India	0	0	250	0	0	72
78	India	0	50	0	0	0	0
79	India	0	0	0	0	0	0
80	India	0	0	0	0	0	0
81	India	0	0	0	0	0	0
82	India	0	0	0	0	0	0
83	India	0	0	0	0	0	0
84	India	0	0	0	0	0	0
85	India	0	0	0	0	0	0
86	India	0	0	0	0	0	0
87	India	0	0	0	0	0	0
88	India	0	0	0	0	0	0
89	India	0	0	0	0	0	0
90	India	0	0	0	0	0	0
91	India	0	0	0	0	0	0
92	India	0	0	0	0	0	0
93	India	0	0	0	168	0	0
94	India	0	50	0	0	24	0
95	India	0	0	0	0	0	0
96	India	0	0	0	0	0	0
97	India	0	0	0	0	0	0
98	India	0	0	0	0	0	0
99	India	0	0	0	0	0	0
100	India	0	0	0	0	0	0
101	India	0	0	0	0	0	0
102	India	0	0	250	0	0	240
103	India	0	0	0	0	0	0
104	India	0	0	0	0	0	0
3	Vietnam	0	0	0	0	0	0
4	Vietnam	0	0	150	0	0	24
5	Vietnam	0	0	0	0	0	0
6	Vietnam	0	0	0	0	144	0
7	Vietnam	0	0	0	0	0	0
8	Vietnam	0	0	0	0	0	0
9	Vietnam	0	0	0	0	0	0
10	Vietnam	0	0	0	0	0	0
11	Vietnam	0	0	0	0	0	0
12	Vietnam	0	0	0	0	0	0
13	Vietnam	0	0	0	0	0	0
14	Vietnam	0	0	0	72	0	0
15	Vietnam	0	0	0	0	0	24
16	Vietnam	0	0	0	0	0	0
17	Vietnam	0	0	0	0	0	72
18	Vietnam	0	50	0	0	0	0
19	Vietnam	0	0	0	0	0	0
21	Vietnam	0	0	50	0	0	0
22	Vietnam	0	0	0	0	0	192
23	Vietnam	0	0	0	0	0	0
25	Vietnam	1950	0	0	408	0	0
26	Vietnam	0	0	0	0	0	0
27	Vietnam	0	0	0	0	0	0
28	Vietnam	0	0	0	0	0	0
30	Vietnam	0	0	0	0	24	0
31	Vietnam	0	0	0	0	0	0
32	Vietnam	0	0	0	0	0	0
33	Vietnam	0	0	0	0	0	0
34	Vietnam	0	0	0	192	0	0
35	Vietnam	0	0	0	0	216	0
36	Vietnam	0	0	0	0	0	0
39	Vietnam	0	0	0	0	0	24
40	Vietnam	0	50	0	0	0	24
41	Vietnam	0	0	0	0	0	0
42	Vietnam	0	0	0	0	0	0
43	Vietnam	0	0	0	0	0	0
44	Vietnam	0	0	0	0	0	0
45	Vietnam	0	0	0	0	0	0
46	Vietnam	0	0	0	0	0	0
47	Vietnam	0	0	0	0	0	0
48	Vietnam	0	0	0	0	0	0
49	Vietnam	0	0	0	24	0	0
51	Vietnam	50	0	0	0	0	0
52	Vietnam	0	0	0	0	96	0
53	Vietnam	0	0	0	0	0	0
54	Vietnam	0	0	0	0	0	0
55	Vietnam	0	0	0	0	0	24
57	Vietnam	0	0	0	0	0	0
58	Vietnam	0	0	0	0	0	0
59	Vietnam	0	0	0	0	0	0
61	Vietnam	0	0	0	0	0	0
62	Vietnam	0	0	0	0	0	0
63	Vietnam	0	0	0	0	0	0
64	Vietnam	0	0	0	0	0	0
65	Vietnam	0	0	0	0	0	0
66	Vietnam	0	0	0	0	24	0
67	Vietnam	0	0	0	0	0	0
68	Vietnam	0	0	0	0	0	0
70	Vietnam	0	0	0	0	72	0
71	Vietnam	0	0	0	0	0	0
73	Vietnam	50	0	0	192	0	0
74	Vietnam	0	150	0	0	96	0
77	Vietnam	0	0	0	0	0	0
79	Vietnam	0	0	0	0	0	0
80	Vietnam	0	0	0	0	0	0
82	Vietnam	0	0	0	0	48	0
83	Vietnam	0	0	0	0	0	0
84	Vietnam	0	0	0	48	0	0
85	Vietnam	0	0	0	48	0	0
86	Vietnam	0	0	0	0	0	0
87	Vietnam	0	0	0	0	0	0
90	Vietnam	0	0	0	0	0	0
91	Vietnam	0	0	0	0	0	0
92	Vietnam	0	0	0	0	264	0
94	Vietnam	0	0	0	0	0	0
95	Vietnam	9100	50	0	51600	504	0
96	Vietnam	53000	0	0	21024	0	24
97	Vietnam	0	0	0	0	0	0
98	Vietnam	0	350	0	0	0	0
99	Vietnam	0	0	0	432	0	0
100	Vietnam	0	0	0	0	0	0
101	Vietnam	0	0	0	0	0	0
102	Vietnam	0	0	0	0	0	0
103	Vietnam	0	0	0	0	96	0
104	Vietnam	0	0	0	0	0	0
105	Vietnam	0	0	0	0	0	0
106	Vietnam	0	0	0	0	0	0
107	Vietnam	0	0	0	0	0	0
109	Vietnam	0	0	0	0	0	0
110	Vietnam	0	0	0	0	0	0
111	Vietnam	0	0	0	0	0	0
112	Vietnam	0	0	0	0	0	0
113	Vietnam	0	0	0	0	0	0
114	Vietnam	0	150	0	0	0	0
115	Vietnam	0	0	0	0	0	0
117	Vietnam	0	0	0	0	216	0
118	Vietnam	0	0	0	0	0	0
120	Vietnam	150	0	0	0	0	0
121	Vietnam	0	0	0	0	0	0
123	Vietnam	0	150	0	0	240	48
124	Vietnam	0	0	0	0	0	0
126	Vietnam	0	0	0	0	0	0
127	Vietnam	0	0	0	0	0	0
128	Vietnam	0	0	0	0	0	0
130	Vietnam	0	0	0	0	0	0
132	Vietnam	0	0	0	0	0	0
135	Vietnam	0	50	0	0	0	0
136	Vietnam	50	0	0	144	0	0
137	Vietnam	0	0	0	0	0	0
140	Vietnam	0	0	0	0	0	0
141	Vietnam	0	0	0	0	0	0
142	Vietnam	0	650	0	0	0	0
146	Vietnam	0	0	0	0	0	0
148	Vietnam	0	150	0	0	144	0
149	Vietnam	0	0	0	0	0	0
156	Vietnam	0	0	0	0	0	0
158	Vietnam	0	50	0	0	0	0
160	Vietnam	0	0	0	0	0	0
161	Vietnam	0	0	0	0	0	0
163	Vietnam	0	0	0	0	0	0
172	Vietnam	0	0	0	0	0	0
173	Vietnam	0	0	150	0	0	48
176	Vietnam	0	0	0	0	48	0
188	Vietnam	0	0	0	0	0	0
190	Vietnam	0	0	0	0	0	0
192	Vietnam	0	0	0	0	0	0
194	Vietnam	0	0	0	0	0	0
201	Vietnam	0	0	0	0	0	0
202	Vietnam	0	0	0	0	0	0
203	Vietnam	0	0	0	0	0	72
205	Vietnam	0	0	0	0	0	0
216	Vietnam	0	0	0	0	0	0
217	Vietnam	0	0	0	0	0	0
219	Vietnam	0	0	0	0	0	0
220	Vietnam	0	0	0	0	0	0
222	Vietnam	0	0	0	0	0	0
251	Vietnam	0	0	0	0	0	0
269	Vietnam	0	0	0	0	0	0
286	Vietnam	0	0	0	0	0	0
291	Vietnam	0	0	0	0	0	0
294	Vietnam	6250	0	0	0	0	0
295	Vietnam	0	0	0	0	0	0
297	Vietnam	0	0	0	0	0	0
298	Vietnam	0	150	0	0	96	0
299	Vietnam	0	0	0	0	0	0
300	Vietnam	0	0	0	0	0	0
301	Vietnam	0	0	0	0	0	0
302	Vietnam	0	0	0	0	0	0
303	Vietnam	4350	100	0	0	0	0
304	Vietnam	0	0	0	0	0	0
305	Vietnam	0	0	0	0	0	0
306	Vietnam	0	0	0	0	96	0
307	Vietnam	1400	0	0	8400	0	0
309	Vietnam	0	0	0	0	0	0
310	Vietnam	0	0	0	0	0	0
311	Vietnam	0	650	0	240	288	0
312	Vietnam	0	0	0	0	0	0
313	Vietnam	0	0	0	0	0	0
314	Vietnam	0	0	0	0	0	0
316	Vietnam	0	0	0	0	0	0
317	Vietnam	50600	0	0	74400	96	0
318	Vietnam	0	0	0	0	24	0
319	Vietnam	0	0	0	0	0	0
320	Vietnam	0	400	0	0	0	0
321	Vietnam	50	0	50	0	72	0
322	Vietnam	0	150	0	0	0	0
323	Vietnam	50	0	0	0	0	0
324	Vietnam	4350	0	0	1608	0	0
325	Vietnam	0	0	0	0	0	0
326	Vietnam	0	0	0	0	0	0
327	Vietnam	0	0	0	0	0	0
328	Vietnam	0	0	0	0	0	0
329	Vietnam	0	150	0	0	0	0
330	Vietnam	0	0	0	0	0	0
331	Vietnam	0	0	0	264	0	0
332	Vietnam	0	0	0	0	0	0
333	Vietnam	0	950	0	0	504	0
335	Vietnam	0	0	0	0	0	0
336	Vietnam	0	50	0	120	48	0
337	Vietnam	0	0	0	0	0	0
338	Vietnam	0	350	0	0	0	0
339	Vietnam	0	550	0	0	96	0
341	Vietnam	0	550	0	0	0	0
344	Vietnam	14350	0	0	1320	0	0
345	Vietnam	0	0	0	0	384	0
350	Vietnam	0	0	0	0	0	0
351	Vietnam	0	0	0	0	0	0
353	Vietnam	0	0	0	0	0	0
372	Vietnam	0	150	0	0	0	0
374	Vietnam	0	150	0	0	0	0
377	Vietnam	0	150	0	624	0	0
380	Vietnam	0	0	0	0	0	0
381	Vietnam	0	0	0	0	0	0
382	Vietnam	0	0	0	0	0	0
384	Vietnam	0	0	0	0	0	0
385	Vietnam	5750	0	0	0	0	0
386	Vietnam	0	0	0	0	0	0
387	Vietnam	0	0	0	0	0	96
389	Vietnam	0	0	0	0	0	0
394	Vietnam	0	0	0	0	0	0
395	Vietnam	0	0	0	0	0	0
396	Vietnam	0	0	0	0	0	0
401	Vietnam	0	0	0	0	0	0
405	Vietnam	0	0	0	0	0	0
406	Vietnam	0	0	0	0	0	0
408	Vietnam	16900	0	0	20880	48	0
412	Vietnam	0	0	0	0	0	0
416	Vietnam	0	150	0	0	0	0
420	Vietnam	3150	0	0	504	0	0
421	Vietnam	100	50	0	0	0	0
422	Vietnam	0	0	0	0	0	0
426	Vietnam	0	0	0	0	96	0
428	Vietnam	0	0	0	0	0	0
429	Vietnam	0	0	0	3000	96	0
430	Vietnam	0	50	0	0	0	0
432	Vietnam	0	0	0	0	0	0
433	Vietnam	0	700	0	0	72	0
436	Vietnam	0	0	0	0	0	0
437	Vietnam	0	0	0	0	0	0
438	Vietnam	0	0	0	0	0	0
440	Vietnam	0	0	0	0	0	0
442	Vietnam	0	850	0	0	216	0
443	Vietnam	0	0	0	0	0	0
444	Vietnam	0	0	0	0	0	72
445	Vietnam	0	0	0	0	0	0
447	Vietnam	3750	0	0	10800	48	0
449	Vietnam	0	0	0	0	0	0
450	Vietnam	0	0	0	0	0	0
451	Vietnam	0	0	0	0	96	0
453	Vietnam	0	0	0	0	0	0
454	Vietnam	0	0	0	0	0	0
593	Vietnam	0	0	0	0	0	0
634	Vietnam	0	0	0	192	0	0
637	Vietnam	0	0	0	0	0	0
638	Vietnam	0	50	0	0	0	0
639	Vietnam	0	0	150	0	0	0
640	Vietnam	0	50	0	0	0	0
641	Vietnam	0	0	0	0	0	0
642	Vietnam	0	0	0	0	0	0
643	Vietnam	0	0	0	0	0	0
644	Vietnam	0	0	0	0	0	0
645	Vietnam	0	0	0	0	0	0
646	Vietnam	200	0	0	0	0	0
647	Vietnam	0	0	0	0	0	0
648	Vietnam	0	0	0	0	0	0
649	Vietnam	0	0	0	0	0	0
650	Vietnam	0	50	0	0	0	0
651	Vietnam	0	0	0	0	0	0
652	Vietnam	0	0	0	0	0	0
653	Vietnam	0	0	0	0	0	0
654	Vietnam	0	0	0	0	0	0
655	Vietnam	0	0	0	0	0	0
656	Vietnam	0	0	0	0	0	0
658	Vietnam	0	0	0	0	0	0
660	Vietnam	0	0	0	0	0	0
661	Vietnam	0	0	0	0	0	0
662	Vietnam	0	0	0	0	0	0
663	Vietnam	0	0	0	0	0	0
664	Vietnam	0	0	0	0	0	0
665	Vietnam	0	0	0	0	0	0
666	Vietnam	0	0	0	0	0	0
667	Vietnam	0	0	0	0	0	0
668	Vietnam	2650	0	0	0	0	0
669	Vietnam	0	0	0	0	0	0
670	Vietnam	0	0	0	0	0	0
671	Vietnam	2350	0	0	0	0	0
672	Vietnam	0	0	0	0	0	0
673	Vietnam	0	0	0	0	0	0
674	Vietnam	0	0	0	0	0	0
675	Vietnam	0	0	0	0	0	0
676	Vietnam	0	0	0	0	0	0
677	Vietnam	0	0	0	0	0	0
678	Vietnam	0	0	0	0	0	0
680	Vietnam	0	0	0	0	0	0
681	Vietnam	0	0	0	0	0	0
682	Vietnam	0	0	0	0	0	0
683	Vietnam	0	0	0	0	0	0
684	Vietnam	0	0	0	0	0	0
685	Vietnam	7850	0	0	0	0	0
686	Vietnam	0	0	0	0	0	0
687	Vietnam	0	0	0	0	0	0
690	Vietnam	0	0	0	0	0	0
691	Vietnam	0	0	0	0	0	0
692	Vietnam	0	0	0	0	0	0
694	Vietnam	0	0	0	0	0	0
695	Vietnam	0	0	0	0	0	0
696	Vietnam	8800	0	0	30000	96	0
697	Vietnam	0	0	0	0	0	0
698	Vietnam	0	0	0	0	0	0
699	Vietnam	0	200	0	0	0	0
700	Vietnam	0	0	0	0	0	0
701	Vietnam	500	0	0	3888	0	0
703	Vietnam	0	0	0	0	0	0
704	Vietnam	0	0	0	0	0	0
706	Vietnam	0	0	0	0	0	0
707	Vietnam	0	0	0	0	0	0
708	Vietnam	0	0	250	0	0	0
709	Vietnam	0	0	0	0	0	0
710	Vietnam	0	0	0	0	0	0
712	Vietnam	0	0	0	0	0	0
713	Vietnam	0	0	0	0	0	0
714	Vietnam	0	0	0	0	0	0
715	Vietnam	0	0	0	0	0	0
716	Vietnam	0	0	0	0	0	0
717	Vietnam	0	0	0	0	0	0
718	Vietnam	0	0	0	0	0	0
719	Vietnam	0	0	0	0	0	0
720	Vietnam	0	0	0	0	0	0
721	Vietnam	0	0	0	0	0	0
722	Vietnam	0	0	0	0	0	0
723	Vietnam	0	0	200	0	0	0
724	Vietnam	0	0	0	0	0	0
725	Vietnam	0	0	0	0	0	0
728	Vietnam	0	0	0	0	0	0
729	Vietnam	0	0	0	0	0	0
730	Vietnam	0	0	0	0	0	0
731	Vietnam	0	0	0	0	0	0
732	Vietnam	0	0	0	0	0	0
733	Vietnam	0	0	0	0	0	0
734	Vietnam	0	0	0	0	0	0
735	Vietnam	0	0	0	0	0	0
736	Vietnam	0	0	0	0	0	0
737	Vietnam	0	0	0	0	0	0
738	Vietnam	0	0	0	0	0	0
739	Vietnam	1300	0	200	3840	0	0
740	Vietnam	0	0	0	0	0	0
742	Vietnam	0	0	0	0	0	0
743	Vietnam	0	0	0	0	0	0
744	Vietnam	0	0	0	0	0	0
745	Vietnam	0	0	0	0	0	0
746	Vietnam	0	0	0	0	0	0
748	Vietnam	0	0	0	0	0	0
749	Vietnam	0	0	0	0	48	0
751	Vietnam	0	0	0	0	0	0
752	Vietnam	150	0	0	0	0	0
753	Vietnam	0	150	0	0	0	0
754	Vietnam	0	0	0	0	0	0
755	Vietnam	200	0	0	0	0	0
756	Vietnam	0	0	0	0	0	0
757	Vietnam	0	0	0	0	0	0
758	Vietnam	0	0	0	0	0	0
759	Vietnam	0	0	0	0	0	0
760	Vietnam	0	0	0	0	0	0
761	Vietnam	0	0	0	0	0	0
762	Vietnam	0	0	0	0	0	0
763	Vietnam	0	0	150	0	0	0
764	Vietnam	0	0	0	0	0	0
765	Vietnam	0	0	0	0	0	0
766	Vietnam	0	0	0	0	0	0
767	Vietnam	0	0	0	0	0	0
768	Vietnam	0	0	0	0	0	0
769	Vietnam	0	0	0	0	0	0
770	Vietnam	0	0	0	0	0	0
771	Vietnam	0	0	0	0	0	0
773	Vietnam	0	0	0	0	0	0
774	Vietnam	0	0	250	0	0	0
775	Vietnam	0	0	0	0	0	0
776	Vietnam	0	0	0	0	0	0
777	Vietnam	0	0	0	0	0	0
778	Vietnam	0	0	0	0	0	0
779	Vietnam	0	0	0	0	0	0
780	Vietnam	0	0	0	0	0	0
781	Vietnam	0	0	0	0	0	0
782	Vietnam	0	0	0	0	0	0
783	Vietnam	0	0	0	0	0	0
784	Vietnam	0	0	0	0	0	0
785	Vietnam	0	0	0	0	144	0
786	Vietnam	0	0	0	0	0	0
787	Vietnam	0	0	0	0	0	0
789	Vietnam	0	0	0	0	0	0
790	Vietnam	0	0	0	0	0	0
791	Vietnam	0	0	0	0	72	0
793	Vietnam	0	0	0	0	0	0
794	Vietnam	0	0	0	0	0	0
796	Vietnam	0	0	0	0	0	0
797	Vietnam	0	0	0	0	0	0
798	Vietnam	0	150	0	744	0	0
799	Vietnam	0	0	0	0	0	0
800	Vietnam	650	0	0	0	0	0
801	Vietnam	0	0	0	0	0	0
802	Vietnam	0	0	0	0	0	0
803	Vietnam	0	0	0	0	0	0
804	Vietnam	0	0	0	0	0	0
805	Vietnam	0	0	0	0	0	0
806	Vietnam	0	150	0	0	0	0
807	Vietnam	0	0	0	0	0	0
808	Vietnam	0	0	0	0	0	0
809	Vietnam	0	0	0	0	0	0
810	Vietnam	0	0	0	0	0	0
811	Vietnam	500	0	0	0	0	0
812	Vietnam	0	0	0	0	0	0
813	Vietnam	0	0	0	0	0	0
814	Vietnam	0	0	0	0	0	0
815	Vietnam	0	0	0	0	0	0
816	Vietnam	0	0	0	0	0	0
817	Vietnam	0	0	0	0	0	0
818	Vietnam	0	0	0	0	0	0
819	Vietnam	0	0	0	0	0	0
820	Vietnam	0	0	0	0	0	0
821	Vietnam	0	0	0	0	0	0
822	Vietnam	0	0	0	0	0	0
823	Vietnam	0	0	0	0	0	0
824	Vietnam	0	0	0	0	0	0
825	Vietnam	0	0	0	0	0	0
826	Vietnam	150	0	0	0	0	0
827	Vietnam	0	0	0	0	0	0
828	Vietnam	0	0	0	0	0	0
829	Vietnam	0	0	0	0	0	0
830	Vietnam	0	0	0	0	0	0
831	Vietnam	0	0	0	0	0	0
832	Vietnam	0	0	0	0	0	0
834	Vietnam	0	0	0	0	0	0
835	Vietnam	0	0	0	0	0	0
836	Vietnam	0	0	0	0	0	0
838	Vietnam	0	0	0	0	0	0
839	Vietnam	0	0	0	0	0	0
840	Vietnam	0	0	0	0	0	0
841	Vietnam	0	0	0	0	0	0
842	Vietnam	0	0	0	0	0	0
843	Vietnam	0	0	0	0	0	0
844	Vietnam	0	0	0	0	0	0
845	Vietnam	0	0	0	0	0	0
846	Vietnam	0	0	0	0	0	0
847	Vietnam	0	0	0	0	0	0
848	Vietnam	0	0	0	0	0	0
849	Vietnam	0	0	0	0	0	0
850	Vietnam	0	150	0	0	0	0
851	Vietnam	0	100	150	0	0	0
852	Vietnam	0	0	0	0	0	0
853	Vietnam	150	0	0	0	0	0
854	Vietnam	0	0	0	0	0	0
855	Vietnam	0	0	0	0	0	0
856	Vietnam	0	0	0	0	0	0
857	Vietnam	0	0	0	0	0	0
862	Vietnam	0	50	0	0	0	0
863	Vietnam	0	0	0	0	0	0
865	Vietnam	0	0	0	0	0	0
866	Vietnam	0	0	0	0	0	0
867	Vietnam	0	0	0	0	0	0
868	Vietnam	0	200	0	0	0	0
869	Vietnam	0	0	0	0	0	0
870	Vietnam	0	0	0	0	0	0
871	Vietnam	0	0	0	0	0	0
872	Vietnam	0	0	0	0	0	0
873	Vietnam	0	0	0	0	0	0
874	Vietnam	0	150	0	0	0	0
875	Vietnam	0	0	0	0	0	0
876	Vietnam	0	0	0	0	0	0
877	Vietnam	0	0	0	0	0	0
878	Vietnam	5100	0	200	0	0	0
879	Vietnam	0	0	0	0	0	0
880	Vietnam	0	150	0	0	0	0
881	Vietnam	0	0	0	0	0	0
882	Vietnam	150	0	0	0	0	0
883	Vietnam	0	0	0	0	0	0
884	Vietnam	0	0	0	0	0	0
885	Vietnam	0	0	50	0	0	0
886	Vietnam	0	0	0	0	0	0
887	Vietnam	0	0	0	0	0	0
888	Vietnam	0	0	0	0	0	0
890	Vietnam	0	0	0	0	0	0
891	Vietnam	0	0	0	0	0	0
892	Vietnam	0	0	0	0	0	0
893	Vietnam	0	0	0	0	0	0
894	Vietnam	0	0	0	0	0	0
896	Vietnam	0	0	0	0	0	0
897	Vietnam	0	0	0	0	0	0
898	Vietnam	0	0	0	0	0	0
899	Vietnam	200	0	0	0	0	0
901	Vietnam	0	0	0	0	0	0
904	Vietnam	0	0	0	0	336	0
905	Vietnam	0	0	0	0	0	0
906	Vietnam	0	0	0	0	0	0
907	Vietnam	0	0	0	0	0	0
908	Vietnam	1200	0	0	0	0	0
909	Vietnam	0	0	0	0	0	0
910	Vietnam	0	0	0	0	0	0
911	Vietnam	0	0	50	0	0	0
912	Vietnam	0	0	0	0	0	0
913	Vietnam	0	0	0	0	0	0
914	Vietnam	0	0	0	0	0	0
915	Vietnam	0	0	0	0	0	0
916	Vietnam	0	0	0	0	0	0
917	Vietnam	0	0	0	0	0	0
918	Vietnam	0	0	0	0	0	0
919	Vietnam	0	0	0	0	0	0
920	Vietnam	0	0	0	0	24	0
922	Vietnam	0	0	0	0	0	0
924	Vietnam	0	0	0	48	0	0
925	Vietnam	0	0	0	0	0	0
926	Vietnam	0	0	0	0	0	0
927	Vietnam	0	0	0	0	0	0
928	Vietnam	0	0	0	0	0	0
929	Vietnam	0	0	0	0	0	0
930	Vietnam	0	0	0	144	0	120
931	Vietnam	0	0	0	0	0	24
932	Vietnam	0	0	150	0	0	144
933	Vietnam	0	0	150	0	0	0
934	Vietnam	0	400	100	0	0	0
937	Vietnam	0	0	0	0	96	0
938	Vietnam	0	0	0	0	0	0
940	Vietnam	0	0	0	0	0	0
942	Vietnam	0	0	250	0	0	0
943	Vietnam	0	0	0	0	0	0
944	Vietnam	0	0	0	0	0	0
945	Vietnam	0	0	0	0	0	0
947	Vietnam	0	0	200	0	0	0
949	Vietnam	0	0	0	0	0	0
950	Vietnam	0	0	0	0	0	0
951	Vietnam	0	0	0	0	0	0
952	Vietnam	0	0	0	0	0	0
953	Vietnam	0	0	0	0	0	0
955	Vietnam	0	0	0	0	0	0
956	Vietnam	0	0	0	0	0	0
957	Vietnam	0	0	0	0	0	0
958	Vietnam	0	0	0	0	0	0
960	Vietnam	0	0	0	0	0	72
962	Vietnam	0	0	0	0	0	0
963	Vietnam	0	0	0	0	24	0
964	Vietnam	0	50	0	0	0	0
967	Vietnam	0	0	0	0	0	0
968	Vietnam	0	0	0	72	0	0
969	Vietnam	0	0	0	0	0	0
970	Vietnam	150	0	0	6480	0	0
971	Vietnam	0	0	0	0	0	0
972	Vietnam	0	0	0	72	0	0
975	Vietnam	0	300	50	0	264	24
977	Vietnam	0	0	0	0	0	0
978	Vietnam	0	0	0	0	0	0
979	Vietnam	0	0	0	0	0	0
980	Vietnam	0	0	0	0	0	0
981	Vietnam	0	0	0	0	0	0
982	Vietnam	0	0	0	0	0	0
983	Vietnam	0	0	0	0	0	96
984	Vietnam	0	0	0	0	0	0
988	Vietnam	0	0	0	0	0	0
989	Vietnam	0	0	150	0	0	144
991	Vietnam	0	0	0	0	0	0
993	Vietnam	0	0	0	0	0	0
995	Vietnam	1150	0	0	6504	192	0
998	Vietnam	0	0	0	0	0	0
999	Vietnam	0	0	0	0	0	0
1000	Vietnam	10000	0	2500	78240	24	48
1001	Vietnam	0	0	0	0	0	0
1002	Vietnam	4700	0	0	26400	0	0
1006	Vietnam	0	0	0	0	0	0
1010	Vietnam	0	0	0	0	0	0
1011	Vietnam	0	0	0	0	0	0
1012	Vietnam	0	0	0	0	0	0
1013	Vietnam	0	0	0	0	0	0
1016	Vietnam	0	0	0	0	0	0
1018	Vietnam	0	0	0	0	0	0
1020	Vietnam	0	0	0	0	0	0
1028	Vietnam	2900	0	0	13248	0	0
1074	Vietnam	0	0	0	0	0	0
1118	Vietnam	0	0	0	0	0	0
1126	Vietnam	0	0	0	0	0	0
1127	Vietnam	0	0	0	0	0	0
1128	Vietnam	0	0	0	0	0	0
1129	Vietnam	6250	0	0	68640	72	0
1130	Vietnam	0	0	0	0	0	0
1133	Vietnam	0	150	0	0	0	0
1136	Vietnam	0	0	0	0	0	0
1138	Vietnam	0	0	0	0	0	0
1139	Vietnam	0	250	0	0	168	0
1140	Vietnam	0	0	0	0	0	0
1141	Vietnam	0	0	0	0	0	0
1143	Vietnam	0	0	0	0	0	0
1144	Vietnam	0	0	0	0	0	0
1145	Vietnam	0	0	0	0	0	0
1146	Vietnam	0	0	0	0	0	0
1148	Vietnam	0	0	0	0	0	0
1149	Vietnam	0	0	0	0	0	0
1150	Vietnam	0	0	0	0	0	0
1151	Vietnam	0	0	0	0	0	0
1153	Vietnam	0	0	0	192	0	0
1155	Vietnam	0	0	0	0	0	0
1157	Vietnam	0	0	0	0	72	0
1158	Vietnam	0	0	0	0	0	0
1160	Vietnam	0	0	0	0	0	0
1161	Vietnam	0	0	0	0	0	0
1162	Vietnam	0	0	0	0	0	0
1163	Vietnam	0	0	0	0	0	0
1164	Vietnam	0	0	0	240	0	0
1166	Vietnam	0	0	0	0	0	0
1167	Vietnam	0	0	0	0	0	0
1168	Vietnam	0	0	0	0	0	0
1169	Vietnam	0	0	0	0	120	0
1172	Vietnam	0	0	0	0	360	0
1173	Vietnam	0	50	100	0	0	0
1176	Vietnam	0	0	0	0	0	0
1177	Vietnam	0	0	0	0	0	0
1178	Vietnam	0	0	0	0	0	0
1179	Vietnam	150	0	0	0	0	0
1180	Vietnam	0	0	0	0	0	0
1181	Vietnam	0	0	0	0	24	0
1182	Vietnam	0	0	0	0	0	0
1183	Vietnam	0	0	0	0	0	0
1184	Vietnam	0	0	0	0	0	0
1185	Vietnam	0	0	0	0	0	0
1186	Vietnam	0	0	0	0	0	0
1241	Vietnam	200	0	0	144	0	0
1242	Vietnam	0	0	150	0	0	0
1243	Vietnam	0	0	200	0	0	24
1244	Vietnam	0	0	0	0	0	0
1246	Vietnam	0	0	0	0	0	0
1247	Vietnam	23750	350	0	36000	144	0
1272	Vietnam	0	0	0	0	0	0
1274	Vietnam	0	0	0	0	0	0
1276	Vietnam	0	0	0	0	0	0
1277	Vietnam	0	0	0	0	0	0
1278	Vietnam	0	150	0	0	144	0
1279	Vietnam	0	0	0	0	0	0
1280	Vietnam	0	150	0	0	72	0
1281	Vietnam	0	0	0	0	0	0
1283	Vietnam	0	0	0	0	0	0
1284	Vietnam	0	0	0	0	0	0
1285	Vietnam	0	0	0	0	0	0
1286	Vietnam	0	0	0	0	0	0
1287	Vietnam	0	0	0	0	0	0
1288	Vietnam	0	250	0	0	120	0
1290	Vietnam	0	0	0	0	0	0
1291	Vietnam	0	0	0	0	0	0
1292	Vietnam	0	0	0	0	0	0
1293	Vietnam	0	0	0	0	0	0
1297	Vietnam	0	0	0	0	0	0
1298	Vietnam	0	0	150	0	0	72
1299	Vietnam	1650	0	0	5424	0	0
1301	Vietnam	0	0	0	0	0	0
1302	Vietnam	0	0	0	0	0	0
1308	Vietnam	0	0	0	0	0	0
1310	Vietnam	0	0	0	0	0	0
1311	Vietnam	0	0	0	0	0	0
1321	Vietnam	0	0	0	0	0	0
1329	Vietnam	0	0	0	0	0	0
1336	Vietnam	0	0	0	0	0	0
1338	Vietnam	0	0	0	0	0	0
1340	Vietnam	0	0	0	72	0	0
1345	Vietnam	0	200	0	0	96	0
1348	Vietnam	0	0	0	0	0	0
1351	Vietnam	0	300	0	48	0	0
1352	Vietnam	0	0	0	0	24	0
1355	Vietnam	0	0	0	0	0	0
1358	Vietnam	0	0	0	72	0	0
1359	Vietnam	0	0	200	0	0	0
1386	Vietnam	0	0	0	0	0	24
1392	Vietnam	0	0	0	0	0	0
1400	Vietnam	0	0	0	0	0	0
1401	Vietnam	0	0	0	0	0	0
1467	Vietnam	0	0	0	0	0	0
1473	Vietnam	0	400	0	0	336	0
1475	Vietnam	0	0	0	0	0	0
1479	Vietnam	0	0	0	600	0	0
1480	Vietnam	0	0	0	0	0	0
1481	Vietnam	0	0	0	0	0	0
1483	Vietnam	0	0	150	0	0	0
1484	Vietnam	0	0	0	0	0	0
1487	Vietnam	0	0	0	0	0	0
1488	Vietnam	0	0	0	0	0	0
1489	Vietnam	0	0	0	0	0	0
1491	Vietnam	0	0	0	0	0	0
1493	Vietnam	0	0	0	0	0	0
1494	Vietnam	0	0	0	0	0	0
1505	Vietnam	0	0	0	0	0	0
1507	Vietnam	0	0	0	0	0	0
1516	Vietnam	0	0	0	0	0	0
1520	Vietnam	0	0	0	0	0	0
1522	Vietnam	0	0	0	0	0	0
1528	Vietnam	0	150	0	0	144	0
1541	Vietnam	0	0	0	0	0	0
1544	Vietnam	0	0	0	0	0	0
1545	Vietnam	0	150	0	0	0	0
1546	Vietnam	0	0	0	0	0	0
1547	Vietnam	0	0	0	0	144	0
1548	Vietnam	0	0	0	0	0	0
1553	Vietnam	0	0	0	0	0	0
1554	Vietnam	0	0	100	0	0	0
1559	Vietnam	4400	0	0	6672	0	0
1560	Vietnam	0	0	0	0	0	0
1561	Vietnam	0	0	0	0	0	0
1562	Vietnam	0	0	0	0	0	0
1576	Vietnam	0	0	50	0	0	0
1578	Vietnam	0	0	0	0	0	0
1582	Vietnam	0	0	0	0	432	0
1587	Vietnam	0	0	0	0	0	0
1596	Vietnam	0	0	0	0	0	0
1598	Vietnam	0	0	0	0	0	0
1603	Vietnam	0	0	0	0	0	0
1604	Vietnam	0	0	0	0	0	0
1605	Vietnam	0	0	0	0	0	0
1606	Vietnam	200	0	0	168	0	0
1607	Vietnam	0	150	0	0	144	0
1608	Vietnam	0	0	0	0	0	0
1609	Vietnam	0	0	0	0	0	0
1610	Vietnam	0	150	0	0	0	0
1611	Vietnam	0	0	0	0	0	0
1612	Vietnam	0	0	750	0	0	0
1613	Vietnam	0	0	0	0	0	0
1618	Vietnam	0	0	0	0	0	0
1620	Vietnam	0	0	0	0	0	0
1621	Vietnam	0	0	0	0	0	0
1622	Vietnam	0	0	0	0	0	0
1623	Vietnam	0	0	0	0	0	0
1624	Vietnam	0	0	0	0	0	0
1626	Vietnam	0	0	0	0	0	0
1628	Vietnam	0	0	0	0	0	0
1629	Vietnam	0	0	0	0	0	0
1630	Vietnam	0	0	0	0	0	0
1631	Vietnam	0	0	0	0	0	0
1632	Vietnam	0	0	0	0	0	0
1633	Vietnam	0	0	0	0	48	0
1635	Vietnam	0	0	0	0	0	0
1637	Vietnam	0	0	0	0	0	0
1638	Vietnam	0	750	0	0	48	0
1639	Vietnam	0	0	0	0	0	0
1640	Vietnam	0	600	200	0	120	0
1641	Vietnam	0	0	0	0	0	0
1643	Vietnam	0	0	0	0	0	0
1644	Vietnam	0	0	400	0	0	72
1646	Vietnam	0	0	0	0	0	0
1648	Vietnam	0	0	0	0	0	0
1650	Vietnam	0	0	0	0	96	0
1651	Vietnam	0	150	0	0	0	0
1652	Vietnam	0	0	0	0	0	0
1653	Vietnam	0	0	0	0	0	0
1654	Vietnam	0	0	0	0	0	0
1655	Vietnam	0	0	0	0	0	0
1659	Vietnam	0	0	0	0	0	0
1662	Vietnam	0	0	0	0	0	24
1666	Vietnam	0	0	0	0	0	0
1667	Vietnam	0	0	0	0	0	0
1669	Vietnam	0	0	0	0	0	0
1670	Vietnam	0	0	0	0	0	0
1671	Vietnam	0	0	0	0	120	0
1673	Vietnam	0	0	0	0	0	0
1675	Vietnam	0	0	0	0	0	0
1676	Vietnam	0	0	0	0	0	0
1677	Vietnam	0	0	0	0	0	0
1679	Vietnam	0	200	0	0	0	0
1680	Vietnam	0	0	0	0	0	0
1681	Vietnam	0	0	0	0	0	0
1682	Vietnam	0	0	0	0	0	0
1683	Vietnam	0	0	0	0	0	0
1684	Vietnam	0	0	0	0	0	0
1686	Vietnam	250	0	0	0	0	0
1688	Vietnam	0	0	200	0	0	0
1690	Vietnam	0	0	0	0	0	0
1691	Vietnam	0	0	0	0	0	0
1692	Vietnam	0	0	0	0	0	0
1694	Vietnam	0	0	0	0	0	0
1695	Vietnam	0	0	0	0	0	0
1696	Vietnam	0	0	0	0	0	0
1697	Vietnam	0	0	0	0	0	0
1700	Vietnam	0	0	0	0	0	0
1702	Vietnam	0	0	0	0	0	0
1703	Vietnam	0	0	0	0	0	0
1704	Vietnam	0	0	0	0	0	0
1738	Vietnam	0	0	0	0	0	0
1739	Vietnam	0	300	0	0	0	0
1744	Vietnam	0	0	0	0	0	0
1745	Vietnam	0	0	0	0	0	0
1747	Vietnam	0	0	0	0	0	0
1748	Vietnam	0	0	0	0	0	0
1749	Vietnam	0	0	0	0	0	0
1751	Vietnam	0	0	0	0	0	0
1756	Vietnam	150	0	0	1008	0	0
1759	Vietnam	0	0	0	0	0	0
1765	Vietnam	0	0	0	0	0	0
1766	Vietnam	0	0	0	0	0	0
1771	Vietnam	0	0	0	0	0	0
1772	Vietnam	0	0	0	0	0	0
1778	Vietnam	0	0	0	0	0	0
173	Zanzibar	0	50	0	0	96	0
174	Zanzibar	0	150	0	0	192	0
175	Zanzibar	850	400	50	240	0	0
177	Zanzibar	0	0	0	0	0	0
178	Zanzibar	0	0	0	0	0	0
180	Zanzibar	0	0	600	0	0	0
181	Zanzibar	0	0	0	0	0	0
182	Zanzibar	1600	200	0	2304	120	0
183	Zanzibar	0	0	150	0	96	0
184	Zanzibar	5900	1350	200	6024	336	120
185	Zanzibar	0	50	0	0	144	0
186	Zanzibar	3550	1000	0	2136	720	96
187	Zanzibar	3850	1650	550	2496	168	0
188	Zanzibar	0	200	150	0	432	0
189	Zanzibar	0	500	200	0	120	0
190	Zanzibar	0	300	0	0	96	0
191	Zanzibar	0	0	100	0	120	72
193	Zanzibar	0	1150	0	0	1680	0
194	Zanzibar	4700	300	0	1560	432	0
196	Zanzibar	6200	300	0	5112	1152	0
197	Zanzibar	2050	400	150	4272	864	336
198	Zanzibar	0	1050	450	0	1728	2736
199	Zanzibar	0	0	0	0	48	0
201	Zanzibar	0	550	200	0	576	264
202	Zanzibar	500	500	0	1872	984	72
203	Zanzibar	6100	1400	100	20184	1272	432
204	Zanzibar	0	700	0	456	1272	0
205	Zanzibar	0	750	0	0	456	0
206	Zanzibar	2800	650	0	10248	2352	0
207	Zanzibar	0	300	50	0	216	648
208	Zanzibar	8650	1550	0	11472	2208	216
209	Zanzibar	0	0	0	0	0	0
210	Zanzibar	0	0	0	0	0	144
211	Zanzibar	0	100	0	0	384	912
213	Zanzibar	0	0	0	0	0	0
214	Zanzibar	0	0	0	0	0	0
215	Zanzibar	0	1000	0	0	504	0
216	Zanzibar	0	500	350	0	552	144
217	Zanzibar	16350	300	1050	13464	192	504
218	Zanzibar	0	250	0	0	48	0
219	Zanzibar	350	0	0	0	0	0
220	Zanzibar	800	500	600	1608	72	192
221	Zanzibar	0	300	0	312	48	0
222	Zanzibar	0	0	0	0	0	0
223	Zanzibar	4900	600	550	1704	288	144
224	Zanzibar	0	750	0	0	888	0
113	Zanzibar	0	150	0	0	96	0
114	Zanzibar	450	700	0	2256	1200	0
115	Zanzibar	0	100	200	0	96	192
116	Zanzibar	4450	1550	0	6792	1464	264
116	Zanzibar	4450	1550	0	6792	1464	264
118	Zanzibar	0	250	600	0	48	264
119	Zanzibar	4700	850	400	96	48	96
121	Zanzibar	0	0	0	0	0	0
122	Zanzibar	100	0	0	0	384	0
124	Zanzibar	0	50	50	0	96	0
126	Zanzibar	1150	450	350	2736	1104	384
127	Zanzibar	0	850	0	0	648	0
130	Zanzibar	0	50	150	0	96	0
128	Zanzibar	0	1050	0	0	1200	0
129	Zanzibar	8800	0	0	63600	432	0
131	Zanzibar	0	350	0	0	120	0
133	Zanzibar	5550	450	0	5160	600	0
134	Zanzibar	0	1050	0	0	1320	0
135	Zanzibar	0	300	500	0	1800	0
136	Zanzibar	0	0	50	2016	744	288
137	Zanzibar	300	0	0	360	0	240
138	Zanzibar	1150	600	0	28344	1176	0
139	Zanzibar	0	400	200	0	312	48
140	Zanzibar	2950	900	250	4344	1176	120
141	Zanzibar	6450	1000	50	29160	15408	0
142	Zanzibar	0	450	50	20928	2640	0
143	Zanzibar	14650	1400	0	22968	2928	504
144	Zanzibar	7850	1000	0	20808	1416	0
146	Zanzibar	0	1000	700	22992	3408	0
147	Zanzibar	0	50	0	0	312	96
148	Zanzibar	0	0	0	0	0	0
150	Zanzibar	1950	500	100	1656	264	72
152	Zanzibar	3200	0	250	2088	0	216
153	Zanzibar	0	350	0	120	144	0
154	Zanzibar	0	0	1750	24	48	696
155	Zanzibar	0	600	0	0	288	0
156	Zanzibar	0	300	0	504	360	192
157	Zanzibar	17450	1300	0	15816	792	0
158	Zanzibar	0	600	300	0	384	840
159	Zanzibar	1500	800	300	1776	648	912
160	Zanzibar	1450	850	300	1992	1680	48
161	Zanzibar	0	150	0	0	672	192
162	Zanzibar	0	300	350	0	504	0
163	Zanzibar	0	0	0	0	480	0
164	Zanzibar	0	0	0	0	0	0
165	Zanzibar	0	100	0	0	576	0
166	Zanzibar	3000	0	200	6672	1800	576
167	Zanzibar	20750	1700	600	18864	480	1464
168	Zanzibar	0	50	50	0	192	672
169	Zanzibar	0	100	0	0	168	0
170	Zanzibar	0	100	0	0	120	0
61	Zanzibar	0	550	0	0	240	0
62	Zanzibar	250	0	0	312	120	0
63	Zanzibar	750	350	50	240	0	0
64	Zanzibar	0	800	0	0	120	0
65	Zanzibar	0	0	700	1608	0	0
66	Zanzibar	12600	0	800	6000	240	0
67	Zanzibar	0	250	150	0	144	0
68	Zanzibar	50	250	150	0	0	0
69	Zanzibar	350	850	0	2448	360	0
70	Zanzibar	0	200	350	240	360	0
71	Zanzibar	0	0	0	0	0	0
72	Zanzibar	2350	600	0	1464	432	96
73	Zanzibar	0	1750	100	0	768	0
74	Zanzibar	0	100	0	0	768	0
75	Zanzibar	0	0	50	0	768	0
76	Zanzibar	16700	700	0	12624	1248	360
77	Zanzibar	0	0	0	0	96	0
78	Zanzibar	0	1100	0	0	504	264
79	Zanzibar	0	500	750	0	144	216
80	Zanzibar	6550	1000	250	5952	3048	216
83	Zanzibar	0	1050	0	0	0	2256
84	Zanzibar	0	300	0	0	0	624
85	Zanzibar	5550	1750	400	3600	504	2328
86	Zanzibar	0	400	300	48	360	840
87	Zanzibar	0	200	0	0	0	984
88	Zanzibar	0	550	0	0	0	984
89	Zanzibar	0	0	0	0	0	24
90	Zanzibar	0	2200	500	0	432	22992
91	Zanzibar	7000	450	300	0	336	0
94	Zanzibar	1500	600	150	1176	0	288
95	Zanzibar	0	100	0	0	5520	0
97	Zanzibar	0	250	0	0	0	1560
98	Zanzibar	1700	300	0	360	0	120
99	Zanzibar	1200	0	350	504	0	144
100	Zanzibar	1000	600	0	1536	0	312
101	Zanzibar	0	350	0	7560	1464	2184
102	Zanzibar	5300	5250	1400	0	0	456
103	Zanzibar	0	100	150	0	120	72
104	Zanzibar	0	1450	350	0	192	624
105	Zanzibar	0	1300	0	0	0	360
106	Zanzibar	0	0	50	0	72	0
107	Zanzibar	15900	1900	1400	23160	240	1224
108	Zanzibar	8200	2250	200	6888	312	912
110	Zanzibar	0	350	200	0	384	96
111	Zanzibar	1100	1450	0	3240	48	1728
112	Zanzibar	0	250	100	0	288	696
1	Zanzibar	5000	2000	1750	3360	912	0
2	Zanzibar	19050	1850	0	26976	2256	0
3	Zanzibar	7750	1400	0	29808	1584	0
4	Zanzibar	8500	3500	300	8664	1632	0
5	Zanzibar	0	3150	0	672	1248	0
6	Zanzibar	0	1400	150	17472	576	0
7	Zanzibar	2050	300	0	0	72	0
8	Zanzibar	0	150	0	288	0	0
10	Zanzibar	0	1600	50	0	96	0
11	Zanzibar	0	0	0	0	0	0
12	Zanzibar	0	400	0	0	528	0
15	Zanzibar	0	700	0	0	1680	0
16	Zanzibar	0	350	150	0	120	0
17	Zanzibar	0	50	100	1440	960	0
18	Zanzibar	0	0	0	0	0	0
20	Zanzibar	0	50	250	0	600	960
22	Zanzibar	0	0	0	0	0	0
23	Zanzibar	0	350	0	0	240	0
24	Zanzibar	450	200	0	120	168	0
25	Zanzibar	0	0	0	0	0	0
27	Zanzibar	0	750	950	0	984	432
28	Zanzibar	0	0	0	0	0	0
29	Zanzibar	15800	1200	0	20544	600	0
30	Zanzibar	0	1050	0	0	912	0
31	Zanzibar	2000	2250	1600	1176	816	672
32	Zanzibar	2250	650	500	1056	0	1680
33	Zanzibar	19400	850	0	936	720	22248
34	Zanzibar	0	800	200	0	504	360
35	Zanzibar	0	200	0	0	480	0
36	Zanzibar	1750	1050	0	1056	288	0
37	Zanzibar	1200	350	0	216	288	0
38	Zanzibar	0	0	3950	0	9000	0
39	Zanzibar	4100	1050	0	4704	1632	1008
42	Zanzibar	3450	1750	50	4272	1944	504
43	Zanzibar	0	0	0	1392	0	0
44	Zanzibar	0	150	200	0	288	168
45	Zanzibar	6950	100	0	4824	264	120
46	Zanzibar	0	100	250	0	624	1032
47	Zanzibar	0	400	0	0	312	0
48	Zanzibar	0	300	600	192	0	168
49	Zanzibar	0	0	0	0	0	0
50	Zanzibar	0	950	300	0	408	144
51	Zanzibar	3550	350	0	2352	360	168
52	Zanzibar	14900	1400	300	20904	1176	888
53	Zanzibar	15750	650	150	10824	792	528
54	Zanzibar	14350	1050	200	14928	1176	672
55	Zanzibar	0	250	0	0	120	0
56	Zanzibar	0	0	0	0	0	0
57	Zanzibar	0	150	0	0	264	0
58	Zanzibar	5000	1000	0	7680	1104	0
59	Zanzibar	0	0	0	0	0	0
60	Zanzibar	0	50	0	0	96	0
171	Zanzibar	1250	1600	100	240	720	0
172	Zanzibar	50	50	0	0	72	0
179	Zanzibar	0	50	0	0	240	0
212	Zanzibar	4100	200	200	20688	888	432

## Sheet: Legend
Site	Country in which the trial was conducted
Subject ID	Unique identifier of subject
McMAscEPG	Fecal Ascaris egg counts (in eggs per gram of stool) at baseline based on McMaster
McMTriEPG	Fecal Trichuris egg counts (in eggs per gram of stool) at baseline based on McMaster
McMHookEPG	Fecal hookworm egg counts (in eggs per gram of stool) at baseline based on McMaster
KKAscEPG	Fecal Ascaris egg counts (in eggs per gram of stool) at baseline based on a single Kato-Katz
KKtriEPG	Fecal Trichuris egg counts (in eggs per gram of stool) at baseline based on a single Kato-Katz
KKHookEPG	Fecal hookworm egg counts (in eggs per gram of stool) at baseline based on a single Kato-Katz
